# Supplementary material for: Nitrogen Fertilizer Type and Genotype as Drivers of P Acquisition and Rhizosphere Microbiota Assembly in Juvenile Maize Plants
Source: Plants (Basel). 2023 Jan 25;12(3):544. doi: 10.3390/plants12030544 (PMC9919524; doi:10.3390/plants12030544)
Supplement: Supplementary file 1 [file plants-12-00544-s001.zip]

Archive with 1 entries (1 files):
- plants-2160568-supplementary.pdf
